# Supplementary material for: Data on consumers’ purchase behavior towards certified rice in Vietnam
Source: Data Brief. 2021 Mar 27;36:107010. doi: 10.1016/j.dib.2021.107010 (PMC8056399; doi:10.1016/j.dib.2021.107010)
Supplement: Supplementary file 1 [file mmc1.xlsx]

## Sheet: Codebook
Variable	Description	Answer/coding	Variable type
ID	Participant ID	participant ID	numeric, continuous
Age	Age of the participant	years	numeric, continuous
Gender	Gender of the participant	1 - female; 0 - male	binary
Inc	Self-reported income class of the participant	1 - upper-middle; 0 - otherwise	binary
Edu	Education of the participant	1 - elementary and lower; 2 - secondary; 3 - high school; 4 - higher education (not university); 5 - university and upper	categorical
Child	Having children under 15 years of age	1 - yes; 0 - otherwise	binary
Hhsz	Number of household members	persons	numeric, continuous
Buy	Participant's purchase behavior of certified rice	1 - if participant buys certified rice; 0 - otherwise	binary
Kno	Objective knowledge of food quality certifications for rice	1 - has all answers correct; 0 - otherwise	binary
Compt	Perceived self-competence in identifying certified rice	From 1 - strongly disagree to 7 - strongly agree	categorical, interval scaled
Sens	Belief in the sensory appeal of certified rice	From 1 - much worse to 7 - much better	categorical, interval scaled
Health	Belief in the health benefits of certified rice	From 1 - much worse to 7 - much better	categorical, interval scaled
Conve	Belief in the convenience benefits of certified rice	From 1 - much worse to 7 - much better	categorical, interval scaled
Price	Belief that certified rice is good value for money	From 1 - much worse to 7 - much better	categorical, interval scaled
Lresi	Belief that certified rice has much less residues compared to conventional rice	1 - much better (less residue compared to conventional rice); 0 - otherwise	binary
Trust	Trust in the food quality certification system for rice	1 - completely trust; 0 - otherwise	binary
Env	Perceived psychological consequences of environmentally friendly behavior	From 1 - strongly disagree to 7 - strongly agree	categorical, interval scaled
Read	Reading of food labels while purchasing food	1 - often and always read food labels; 0 - otherwise	binary
Cons	Importance of the food product as a staple within participant's overall diet	1 - daily consume rice; 0 - otherwise	binary
Empty cells in 'Dataset' are missing values

## Sheet: Dataset
ID	Age	Gender	Inc	Edu	Child	Hhsz	Buy	Kno	Compt	Sens	Health	Conve	Price	Lresi	Trust	Env	Read	Cons
1	34	1	0	5	1	4	1	1	5	6.25	6.33	6	6	1	0	6.33	1	1
2	41	1	0	2	1	3	1	0	4.67	6	6.33	4	6	1	0	7	1	1
3	49	1	1	5	1	10	1	0	5.33	5.5	5	5	6	0	0	6	1	1
4	47	1	0	2	1	4	1	0	4.67	6.25	6	4.33	6	1	0	6.67	1	1
5	59	1	0	4	1	3	1	1	4.67	5.75	4.67	3.67	5	0	0	6	1	1
6	34	1	0	4	1	3	0	1	3.33	6.25	6.33	4	4	0	0	7	1	1
7	43	1	1	2	1	7	1	1	6.33	6.25	6.67	5	4	0	1	6.67	1	1
8	54	1	0	2	0	3	1	1	5.67	6.25	6.33	5.67	6	1	0	6	0	1
9	53	1	1	4	1	4	1	0	4	5.5	6	5	6	1	0	7	1	1
10	52	0	1	2	1	7	0	1	4.67	5	6.67	5.33	5	1	0	6.33	1	1
11	50	1	1	1	1	6	1	1	5	5.75	7	4.67	5	0	0	6	1	1
12	29	1	1	5	1	7	1	1	6	5.25	5	5	6	0	1	6	1	1
13	26	1	1	5	1	6	1	1	6	5.75	5.33	5.67	4	0	0	7	1	1
14	59	0	1	3	0	2	1	1	3.67	5.75	5.33	3.33	4	0	0	7	1	1
15	31	1	0	1	1	3	0	0	3	5.5	4.33	4	3	0	0	7	1	1
16	26	1	0	5	1	7	0	0	4.33	5.5	5.67	3.67	3	0	0	6	1	1
17	38	1	0	5	1	4	0	1	6	5.75	6	3.67	5	0	0	7	1	1
18	40	1	0	3	1	6	0	1	4.33	3.75	5	3.67	4	0	0	6	1	1
19	42	1	1	5	0	2	1	1	6.67	5.5	6	3.33	3	0	0	6.67	1	1
20	42	1	1	5	1	3	1	1	5.67	5.5	6	4.33	6	1	0	6.33	1	1
21	39	1	0	4	1	5	1	1	5.33	6.5	6	4.33	6	0	0	7	1	1
22	56	1	1	1	1	4	0	1	2.33	5	5.33	3.33	6	0	0	6.67	1	1
23	65	1	1	3	1	6	1	1	4.67	6.5	6.33	5.33	4	0	0	7	0	1
24	40	1	1	2	1	3	1	0	3	5.5	7	4.33	2	1	0	7	1	1
25	57	1	0	3	1	6	0	1	2.67	5.75	5.67	3.67	4	0	0	6.67	0	1
26	42	1	0	2	1	7	0	0	4	5.75	6	3.67	3	1	0	6.67	1	1
27	42	1	1	3	1	3	0	0	2.33	5.25	6.33	3.67	3	1	0	5.67	1	1
28	33	1	0	3	1	6	1	0	4.33	5	7	3.67	6	1	1	6.33	1	1
29	41	1	1	5	1	4	1	1	4.67	6	6.67	3.67	6	0	0	7	1	0
30	37	0	1	5	1	4	0	0	2.67	5.5	5.67	4.33	3	0	0	6.33	1	1
31	49	0	1	5	0	3	1	1	6.33	6.5	6	4.33	6	1	1	6	1	1
32	59	1	1	5	0	5	1	0	2.67	5.5	5.33	4	6	0	1	7	1	1
33	32	0	1	5	0	1	1	1	3.67	5.5	6	3.67	6	1	0	6	1	0
34	28	1	0	4	1	5	0	1	4.33	5.75	6	3.67	3	1	0	7	1	1
35	60	1	0	3	1	7	0	1	1.67	4	6	5.33	2	1	0	6.67	0	1
36	61	1	1	5	0	4	1	1	6	6.25	6.67	6	6	1	1	7	1	1
37	45	1	1	5	1	3	1	0	7	5.5	7	5	6	1	1	6	1	0
38	47	1	0	2	1	3	1	1	5	6	6	5.67	3	1	0	7	0	1
39	46	0	0	1	1	5	0	1	5.67	6	6	5.33	3	0	0	6.67	1	1
40	31	0	0	3	1	8	0	0	5.33	5	6.67	4.67	4	1	0	6.67	1	0
41	52	0	1	4	1	3	1	1	4.67	6	6	3.67	6	1	1	7	0	1
42	70	1	1	2	1	5	0	1	2.33	5.75	6	3.33	2	0	0	6	0	1
43	28	1	1	4	1	5	1	1	2.67	6.25	5.67	3.33	6	0	1	7	1	1
44	46	1	0	3	1	8	0	0	3.33	5.75	4.67	4	3	0	0	7	0	1
45	56	1	0	1	1	5	0	1	2.33	4.25	5.33	4.33	3	0	0	7	0	1
46	38	1	0	5	1	4	1	0	6	6.75	7	3.67	6	1	0	6.67	1	1
47	42	1	1	2	1	3	1	1	4.33	5.25	6	5	5	1	1	6	0	1
48	57	1	0	5	0	2	0	1	5	5	6	4.67	5	1	0	6	1	1
49	30	1	0	3	1	5	0	1	2.33	5.75	7	3.33	5	0	0	6.67	1	0
50	44	1	1	4	0	2	1	0	5.67	5.5	6	3.67	6	1	0	7	1	1
51	30	0	0	4	1	4	0	1	5	5	5.67	3.67	2	0	0	7	0	1
52	32	1	1	5	1	7	1	0	4.33	4.75	6.67	4	6	1	0	6.67	1	0
53	36	1	0	4	1	4	1	1	5.67	6.25	6	4.67	5	1	0	6.67	1	1
54	46	1	1	3	0	4	1	1	5.67	6.25	7	5	5	1	1	7	1	1
55	59	1	0	1	0	3	0	1	3.67	5.75	6	4.67	4	0	1	7	0	1
56	45	1	0	1	1	6	0	1	4	5.25	6	3.33	2	0	0	6.33	1	1
57	52	1	1	5	0	4	1	1	6.33	5.25	6.67	3.67	7	1	0	7	1	1
58	47	1	1	3	0	3	1	1	6	6.25	6.33	6.33	6	1	1	6.67	1	1
59	58	1	0	2	1	6	1	0	6	6.5	6.33	5	5	1	0	6.33	0	0
60	57	1	1	3	1	6	0	1	5	6.25	4.33	4.67	3	0	0	6.67	0	1
61	56	1	0	3	1	4	0	0	4.33	4.5	5	4.33	6	0	0	6	1	1
62	69	1	0	2	1	4	0	1	1.33	6	6	4	5	0	0	7	1	1
63	48	1	1	5	0	3	1	1	5.33	6.25	6.33	5.67	6	1	1	7	1	1
64	54	1	1	5	0	3	1	1	7	5.25	5.67	4.33	6	1	0	7	1	1
65	52	1	1	4	0	2	1	1	5	6	6.33	5.33	3	0	0	5.67	1	0
66	57	1	0	5	1	5	1	1	6	6	5.33	5	3	0	0	6.67	0	1
67	54	1	1	5	0	4	1	0	5	5.25	6.33	4.33	3	1	1	6	1	0
68	38	1	0	2	1	4	0	0	1.67	4.25	4	3.67	2	0	0	6.67	1	1
69	32	1	1	3	1	6	1	1	2.67	4.75	6	3.67	5	0	1	6	0	0
70	65	1	0	3	0	6	1	0	3.67	5.75	5.67	4	6	0	0	7	0	1
71	27	1	0	2	1	3	1	1	4.67	6.5	6.33	4.67	5	1	0	6.67	1	1
72	44	1	1	2	0	3	1	1	5.67	6.25	6.67	5.67	5	1	0	6	1	1
73	30	0	0	5	1	5	0	0	2.33	4	5	4.33	5	1	1	7	1	1
74	30	0	0	1	0	4	1	1	5.67	6.25	6	4.33	3	1	0	6.33	1	1
75	54	1	0	3	0	2	1	0	5.67	7	7	4.67	7	1	1	7	1	1
76	56	1	0	2	0	3	0	1	2	5	4	4.67	6	1	0	7	1	1
77	70	1	0	3	0	4	0	0	3	4	6	5.33	3	1	0	6	1	0
78	50	1	1	5	1	5	0	1	5	5.25	5.67	4	3	0	0	6.67	1	0
79	51	1	1	4	1	10	1	1	7	6	6	4.67	6	1	0	6	1	0
80	47	1	0	5	1	3	1	1	3.67	5.5	6.33	4.33	6	1	1	6.33	1	1
81	60	1	1	4	1	5	1	0	4.67	5.75	7	3.33	3	0	0	6	1	0
82	53	1	0	2	0	9	0	1	2	5	4.33	3.33	2	0	0	6.67	1	1
83	30	1	1	5	1	5	1	1	6.33	6.25	6.33	5.67	6	0	0	6.67	1	0
84	32	1	0	5	0	1	0	0	6	5	5	4	4	0	0	5.33	1	0
85	55	0	0	3	1	5	1	1	2.67	5.25	5.67	3.33	6	0	1	6.67	0	1
86	45	0	1	3	1	5	1	0	6	5.75	4	4.67	6	0	0	7	1	1
87	40	1	1	4	0	3	1	1	5.33	5.25	6.67	6	5	1	1	7	1	1
88	61	1	0	1	0	6	1	1	4.67	6.25	6.33	6	3	0	0	6	1	1
89	50	1	1	5	1	5	1	1	5.33	7	7	5.33	5	1	1	7	1	1
90	25	0	0	5	0	2	1	0	6	5	6	5	6	1	0	7	1	1
91	45	0	1	5	1	5	0	0	1.67	5	4.67	4	5	0	0	5.67	0	1
92	52	1	0	5	0	4	0	1	6.33	4.25		3.67	3	1	1	6.33	1	0
93	39	1	0	3	1	4	1	1	5	6.5	6	6.33	4	0	0	7	1	0
94	48	1	0	5	0	3	1	0	7	5.5	6	5.33	6	1	0	7	1	1
95	46	1	1	3	0	4	1	1	5	6.25	6.67	3.67	6	1	0	6.67	1	0
96	36	1	0	5	1	3	0	0	4	4	4	3.67		1	0	7	1	0
97	38	1	0	5	1	4	0	1	3.33	4.75	7	4	5	0	0	5.67	1	1
98	41	1	1	1	1	5	1	1	2.33	4.5	6.33	4.33	6	0	0	7	1	1
99	47	1	0	3	1	7	0	0	3.67	4.75	6.67	4.67	6	0	0	6	1	1
100	50	1	1	3	1	4	1	1	6.33	6	5.67	5	6	1	1	6.33	1	1
101	56	1	0	4	1	3	0	0	2.67	5.25	5.67	3.33	6	0	0	6.67	1	1
102	30	0	1	5	0	5	0	0	4	5.25	6	5	5	1	0	6.67	1	1
103	50	1	1	4	1	4	0	0	3	3.5	6	4.67	6	0	0	6.33	1	1
104	54	1	0	5	1	6	0	1	4.67	5.25		7	3	0	0	7	1	1
105	30	1	1	5	1	2	1	0	5.67	6.5	6.33	4.33	6	0	1	7	1	1
106	60	1	0	5	1	6	1	1	6	5.25	6	5	5	1	0	6.67	1	0
107	57	1	0	3	0	4	0	1	4.33	6.25	6	4.67	3	1	0	6.67	1	1
108	56	1	0	3	1	8	0	1	4.67	5.5	6	5	2	0	0	7	1	0
109	52	1	1	4	0	6	1	0	3.33	5	6	4.67	6	1	1	6.67	1	1
110	47	1	1	3	1	4	1	1	4.33	6.75	7	3.67	6	0	1	6.67	1	1
111	59	1	1	3	0	2	0	0	4	5	6	4.33	6	1	0	6	1	1
112	41	1	1	5	1	3	0	1	4.67	6	6.33	5	6	0	0	7	1	0
113	30	1	1	4	0	2	1	0	4	6	5.67	4.67	2	1	0	7	1	1
114	42	1	1	5	0	2	1	1	2.67	5.25	5.67	3.67	6	0	0	6.33	1	1
115	39	1	1	5	1	4	1	1	6.67	5.75	6.67	5	2	1	0	7	1	1
116	51	1	0	5	0	3	0	1	3.67	5.75	5.67	3.33	6	0	1	6.67	0	1
117	50	1	1	5	1	4	1	1	3	4	5	5.33	3	0	0	6.67	1	1
118	44	1	0	3	0	6	0	0	2.67	5.25	5.67	3.33	6	0	1	6.67	1	1
119	39	0	0	5	1	7	0	1	2	5.25	4.67	3.33	2	0	0	7	0	1
120	48	0	1	3	0	4	1	1	4.33	5.75	5.67	4	6	0	0	7	1	1
121	39	1	1	5	1	4	1	0	5.33	5	6	5.67	7	1	0	6.67	1	1
122	47	1	0	3	0	3	0	0	5	6	4	5.33	3	0	0	6.33	1	1
123	38	1	0	4	1	4	1	1	4.33	5.5	6	5	3	1	1	7	1	1
124	45	0	0	1	0	3	0	1	2.33	5	5.67	3	6	0	0	6.67	0	1
125	41	1	0	3	1	6	0	1	2.33	6	6	5.67	2	1	0	7	1	0
126	32	1	0	5	1	3	1	1	5.33	5.25	7	6	3	1	0	7	1	1
127	65	1	0	2	0	4	0	1	2.33	5.25	6	4.67	3	0	0	6.67	0	0
128	44	1	0	2	1	3	0	0	5	6.5	4	4.67	2	0	0	6	1	1
129	42	1	1	3	1	4	1	1	4.67	5.5	6	4.33	6	0	1	7	1	1
130	56	1	1	5	0	4	0	0	5	5.5	4	4.67	5	0	1	7	1	1
131	50	1	0	2	0	3	0	0	4.33	5.75	4.67	3.67	3	1	0	6.33	0	1
132	34	1	0	5	0	7	0	0	3.33	4.5	5	3.67	5	0	0	6.33	1	1
133	48	1	1	5	1	4	1	0	7	6.5	6	5	6	1	1	7	1	1
134	56	1	1	2	0	3	0	0	2.67	5.25	5.33	3.67	6	0	0	6.67	1	0
135	45	1	0	4	1	4	1	1	5.33	5.25	5.33	5.67	7	0	0	7	1	1
136	45	1	0	3	1	6	0	0	3	5	6	5	3	0	0	6.67	1	1
137	47	1	1	5	0	5	0	1	2.33	4.25	5	3.67	6	0	0	7	1	0
138	44	1	1	5	1	3	1	1	5	5.5	6	4.67	6	1	1	6.67	1	1
139	30	1	1	3	1	5	0	1	2.67	4.75	5.67	3.33	5	0	1	6.67	1	1
140	39	1	0	3	1	4	0	0	4.33	5.5	6	4.67	6	1	0	7	1	1
141	29	1	0	2	0	5	1	0	6	5.75	5.33	6	3	0	1	7	1	0
142	48	1	1	3	0	3	1	1	5.33	7	7	4.67	6	1	1	7	1	1
143	60	1	0	5	1	5	1	1	5.67	5.5	5.67	3.33	6	1	1	6.67	1	0
144	33	1	0	3	1	6	0	0	5	5.5	6	4.33	3	0	0	6.67	1	1
145	40	1	1	3	1	4	1	1	5.33	4.25	5.33	3.33	6	0	1	6.67	1	1
146	37	1	0	5	1	4	1	1	3.67	6.25	6.67	6.67	3	1	0	6.67	1	1
147	60	1	1	4	0	2	0	0	4	4.75	5.33	4.33	2	0	0	6.67	1	1
148	39	1	1	2	1	5	0	0	2.33	5.75	5.67	3.67	6	0	0	6.67	1	1
149	53	1	0	3	0	5	0	0	5	5.25	4		5	0	0	6	1	1
150	41	0	1	5	1	4	0	1	5.33	4.75	6	5	5	1	0	7	1	1
151	40	1	0	4	1	6	0	1	5.67	4	5	4.33	2	0	0	6	1	1
152	41	1	1	2	1	5	0	1	4.33	5.5	5.33	3.33	3	0	1	6.33	1	1
153	30	1	0	4	1	7	0	1	4.67	5.5	5	3.67	4	0	0	6.67	1	0
154	25	1	0	5	1	4	0	0	4	5.75	5.33	4	3	1	0	6.33	1	1
155	67	0	1	5	0	4	0	1	2.67	4	6	4.33	6	1	1	7	1	1
156	53	1	1	4	0	3	1	0	5	6.75	7	6	3	1	0	7	1	1
157	60	1	0	1	0	3	0	0	2.67	4.75	6.33	3.33	2	0	0	6.33	1	0
158	53	0	1	3	0	4	1	1	6.33	6.25	5.33	5	3	0	0	7	1	1
159	53	1	1	4	0	4	1	1	6	6.25	6.67	5	6	0	1	7	1	1
160	60	1	0	4	0	8	1	0	2.67	6	6	5.67	5	1	0	7	1	0
161	58	1	0	3	1	3	0	0	2.67		6	4.33	3	0	0	7	0	1
162	45	1	0	3	0	3	1	1	5.33	7	6.33	6.33	6	1	1	7	1	1
163	39	1	0	3	1	5	0	0	2.67	4.75	5.67	3.33	2	0	0	6.33	0	1
164	33	1	0	5	1	6	0	1	6	4.75	4	5	5	0	0	6.33	1	1
165	31	1	1	5	1	5	0	1	2.67	6	4	4.67	4	1	0	6	1	1
166	45	1	0	5	1	7	1	1	6.33	5.25	6	5	3	0	0	7	0	1
167	56	1	0	3	1	11	0	1	4.67	5.75	6	3.67	6	0	0	6.33	0	1
168	52	1	0	3	1	5	1	1	5.33	6.25	6.33	5.67	4	1	0	7	1	1
169	51	1	1	5	0	3	1	0	5.67	6	5.33	4.33	6	0	0	6.67	1	1
170	46	1	1	4	1	4	1	1	5.33	6	6	6.33	4	1	0	6.67	1	0
171	35	1	0	5	1	4	0	1	4.67	5	5	4.33	3	0	0	6.33	0	0
172	51	1	0	2	0	3	0	0	2.33	5	6	5	3	1	0	6	1	1
173	25	1	0	3	1	10	0	0	3.33	4.5	5.33	4.33	6	0	0	7	0	1
174	46	1	1	3	1	4	0	0	4.33	4.25	5.33	3.33	6	0	0	7	1	1
175	37	1	1	3	1	3	1	1	4.67	5.75	5.33	6	6	1	0	6	1	0
176	53	0	0	3	0	3	0	1	5	5.75	6.33	4	6	0	1	7	0	1
177	39	0	1	5	0	3	1	1	5.67	6.25	4	4.33	4	0	0	7	1	1
178	55	1	0	4	0	3	0	0	2.33	4.75	5.33	3.33	2	0	0	6.67	1	1
179	60	0	0	3	1	5	1	1	3	6.75	7	3.67	3	0	0	6.67	1	1
180	36	1	1	5	0	4	0	1	4.33	6	6	4	3	1	0	7	1	1
181	47	1	0	5	0	5	0	1	2.33	4.5	4	3.33	5	1	0	6.67	0	1
182	50	1	0	3	1	4	1	1	2.67	6.5	6.33	6	6	0	0	7	1	1
183	36	1	0	2	0	3	1	0	3.67	6.25	6	4.33	2	0	0	6.67	0	0
184	58	0	1	5	1	4	0	1	4.33	5	6	3.67	3	1	0	7	1	1
185	46	0	0	3	1	5	0	1	2.33	6	4.67	3.67	2	0	0	6.67	1	0
186	60	1	1	5	0	3	1	0	6	5	6	4.67	5	1	1	7	1	0
187	42	1	0	2	1	4	0	1	2.67	5.25	6	3.33	6	1	1	7	1	0
188	46	1	1	4	1	4	0	0	3.67	5	6	4	3	0	0	6.67	1	0
189	37	1	1	3	1	9	1	0	4.33	6.75	7	6	3	1	0	6	0	1
190	38	1	0	2	1	6	0	1	2.33	4.75	6	4.33	6	1	1	7	1	1
191	42	1	1	5	1	6	1	1	5.67	6.25	7	6	6	1	1	7	1	0
192	30	1	0	2	0	4	0	0	4.33	6.5	5	5.33	6	1	0	7	1	1
193	39	1	1	5	1	4	0	0	5	4.5	7	4.67	3	1	0	5.67	1	1
194	42	1	1	4	1	5	1	1	5	6.25	6	6	3	1	0	7	0	1
195	56	1	1	4	0	3	0	1	3.67	6.25	6	5.33	5	0	0	5.67	1	1
196	55	1	0	5	0	3	1	1	4.33	6.25	6.33	6	5	0	0	7	1	1
197	32	1	1	5	1	5	1	1	5	6	5	6	3	0	0	7	1	0
198	42	1	1	2	1	3	0	0	6	6	7	4.67	6	1	0	6.33	1	1
199	34	1	0	5	1	4	1	0	4.33	6	7	3.67	3	0	0	6.67	1	1
